# Supplementary material for: Essential Oils from Bolivia. XV. Herzogole, an Original Monoterpene Benzodioxole from an Essential Oil from Pentacalia herzogii (Cabrera) Cuatrec
Source: Molecules. 2021 Sep 23;26(19):5766. doi: 10.3390/molecules26195766 (PMC8510058; doi:10.3390/molecules26195766)
Supplement: Supplementary file 1 [file molecules-26-05766-s001.zip]

Archive with 1 entries (1 files):
- molecules-1363864-supplementary.pdf
